# Supplementary material for: In-Situ Characterization of Pore Formation Dynamics in Pulsed Wave Laser Powder Bed Fusion
Source: Materials (Basel). 2021 May 29;14(11):2936. doi: 10.3390/ma14112936 (PMC8198083; doi:10.3390/ma14112936)
Supplement: Supplementary file 1 [file materials-14-02936-s001.zip]

Archive with 8 entries (8 files):
- Movie S1.mp4
- Movie S2.mp4
- Movie S3.mp4
- Movie S4.mp4
- Movie S5.mp4
- Movie S6.mp4
- Movie S7.mp4
- Movie S8.mp4
